# Supplementary material for: Optimization of Mass Spectrometry Imaging for Drug Metabolism and Distribution Studies in the Zebrafish Larvae Model: A Case Study with the Opioid Antagonist Naloxone
Source: Int J Mol Sci. 2023 Jun 13;24(12):10076. doi: 10.3390/ijms241210076 (PMC10298338; doi:10.3390/ijms241210076)
Supplement: Supplementary file 1 [file ijms-24-10076-s001.zip]

Archive with 1 entries (1 files):
- ijms-2399585-supplementary.pdf
